# Supplementary material for: Key clinical and demographic factors influencing head and neck tumor severity in Lagos
Source: BMC Oral Health. 2025 Dec 1;26:20. doi: 10.1186/s12903-025-07235-0 (PMC12777438; doi:10.1186/s12903-025-07235-0)
Supplement: Supplementary file 1 — Supplementary Material 1. [file 12903_2025_7235_MOESM1_ESM.xlsx]

## Sheet: Calculator
This calculator estimates the risk of malignancy for a patient using our predictive model. The model’s coefficients are stored in the next sheet.
Instructions:
Age: Enter the patient’s age in years and press Enter.
Tumor Site: Click the drop-down box and select the appropriate site.
Laterality: Click the drop-down box and select the appropriate laterality.
Duration: Enter the tumor duration in months and press Enter.
The calculator will automatically compute the predicted probability and display a corresponding risk category: Low (probability < 0.3), Moderate (0.3 ≤ probability < 0.7), or High (probability ≥ 0.7), based on the inputs provided.
Clinician Input
Age (years)	40
Site	Mandible
Laterality	Unspecified
Duration (Months)	12
LOG ODDS	-0.155698
PREDICTED PROBABILITY	0.461154
SUGGESTED RISK CLASSIFICATION	Moderate

## Sheet: Coefficients
Variable	Odds ratio	Coefficient (Beta)_Log(OR)
Intercept	0.1561	-1.8573
Age (Square root of Age)	1.6693	0.5124
Duration (Square root of Duration)	0.6413	-0.4443
Site = Mandible	Ref	Ref
Site = Midface	3.6127	1.2845
Site = Oral mucosa/Salivary Gland	18.0803	2.8948
Site = Extraoral	66.4787	4.1969
Site = Unspecified	4.4657	1.4964
Laterality = Unspecified	Ref	Ref
Laterality = Central	0.2535	-1.3724
Laterality = Right	0.4279	-0.8489
Laterality = Left	0.786	-0.2408
Laterality = Right_Anterior_Left	0.3782	-0.9723
